# Supplementary material for: Genetic sensitivity analysis: Adjusting for genetic confounding in epidemiological associations
Source: PLoS Genet. 2021 Jun 11;17(6):e1009590. doi: 10.1371/journal.pgen.1009590 (PMC8238188; doi:10.1371/journal.pgen.1009590)
Supplement: S1 Data — (XLSX) [file pgen.1009590.s002.xlsx]

## Sheet: NOTE
Note. Gsens simulations. Details on simulations sets are provided in the manuscript. The first and third sets of results are combined into the same sheet within this file. This is because both sets simulate the case when (the) polygenic score(s) capture(s )all genetic influences on Y and/or X (i.e. no measurement error). The first set is based on directly simulating polygenic scores (based on Fig…

## Sheet: Simulations First and Third Sets
	N	Causal effect	Gen cor	Nongenetic cor	Heritability X	Heritability Y	f1	f2	True Residual Association	Observed cor	GsensY	SNP GsensY	GsensY cons	SNP GsensY cons	GsensX	SNP GsensX	GsensX cons	SNP GsensX cons	GsensXY	SNP GsensXY	GsensXY cons	SNP GsensXY cons	SE GsensY	SNP SE GsensY	SE GsensY cons	SNP SE GsensY cons	SE GsensX	SNP SE GsensX	SE GsensX cons	SNP SE GsensX cons	SE GsensXY	SNP SE GsensXY	SE GsensXY cons	SNP SE GsensXY cons	SD GsensY	SNP SD GsensY	SD GsensY cons	SNP SD GsensY cons	SD GsensX	SNP SD GsensX	SD GsensX cons	SNP SD GsensX cons	SD GsensXY	SNP SD GsensXY	SD GsensXY cons	SNP SD GsensXY cons	EDR GsensY	SNP EDR GsensY	EDR GsensY cons
1	3000	0	0	0	0.3	0.3	1	1	0	-0.0001	0	0.000167	-0.0001	9.3e-05	-0.0004	0.000763	-0.0052	-0.004132	-0.0002	0.000128	-0.0044	-0.004071	0.0153	0.015087	0.0153	0.015081	0.0219	0.021961	0.0203	0.019967	0.0183	0.018206	0.017	0.016808	0.0152	0.014405	0.0152	0.0143875	0.0215	0.0213719	0.0195	0.019314	0.0184	0.0174956	0.0166	0.0155004	0.052	0.035	0.047
2	10000	0	0	0	0.3	0.3	1	1	0	-0.0003	-0.0002	-0.000345	-0.0002	-0.000337	-0.0004	-0.000248	-0.003	-0.003099	-0.0003	-0.000331	-0.0025	-0.00248	0.0084	0.008002	0.0084	0.008001	0.012	0.012	0.0111	0.010986	0.01	0.01	0.0093	0.00904	0.0085	0.00847253	0.0085	0.00846387	0.0121	0.0118898	0.0109	0.0106982	0.01	0.0100018	0.0091	0.00906475	0.049	0.049	0.055
3	3000	0.2	0	0	0.3	0.3	1	1	0.2	0.1999	0.2	0.196442	0.1998	0.196204	0.1999	0.196917	0.1951	0.192117	0.1999	0.196394	0.1957	0.192108	0.0149	0.015002	0.0148	0.015001	0.0214	0.02135	0.0199	0.019716	0.0178	0.017982	0.0165	0.016536	0.0158	0.014	0.0158	0.0139358	0.0229	0.0207252	0.0206	0.0186942	0.0193	0.0170483	0.0174	0.0150232	1	1	1
4	10000	0.2	0	0	0.3	0.3	1	1	0.2	0.1998	0.2	0.195785	0.2	0.195676	0.1998	0.195799	0.1973	0.192993	0.2	0.195738	0.1977	0.193579	0.0081	0.008	0.0081	0.008	0.0117	0.012	0.0108	0.010986	0.0097	0.01	0.009	0.009024	0.0087	0.00819206	0.0087	0.00817899	0.0126	0.0114799	0.0113	0.0102967	0.0106	0.00971317	0.0095	0.00877615	1	1	1
5	3000	0	0.4	0	0.3	0.3	1	1	0	0.1202	0	9.7e-05	-0.0038	-0.00208	0	0.000759	-0.005	-0.002204	0.0002	0.000139	-0.005	-0.00417	0.0175	0.017467	0.0166	0.016661	0.0238	0.023738	0.0229	0.022682	0.0184	0.018226	0.017	0.017032	0.0174	0.0156655	0.0164	0.0151482	0.0235	0.0218509	0.0224	0.0213032	0.0185	0.0175129	0.0168	0.0157295	0.0475	0.026	0.0475
6	10000	0	0.4	0	0.3	0.3	1	1	0	0.1202	0.0001	-0.000352	-0.0021	-0.001523	0.0001	-0.000374	-0.0029	-0.001925	0	-0.000332	-0.0027	-0.002564	0.0096	0.009628	0.0091	0.009331	0.013	0.013002	0.0124	0.012514	0.01	0.01	0.0093	0.009402	0.0095	0.0092679	0.0089	0.00888428	0.0127	0.0125672	0.012	0.0121051	0.0099	0.00999999	0.009	0.00919535	0.051	0.05	0.044
7	3000	0.2	0.4	0	0.3	0.3	1	1	0.2	0.3103	0.2	0.199744	0.1965	0.191943	0.1998	0.192724	0.1951	0.189896	0.2004	0.192305	0.1953	0.188489	0.0168	0.016551	0.016	0.015118	0.0226	0.022752	0.0219	0.021819	0.0179	0.017683	0.0166	0.016383	0.0177	0.0139426	0.0167	0.0140687	0.0254	0.0209832	0.0231	0.0203725	0.0189	0.0167173	0.0171	0.0149821	1	1	1
8	10000	0.2	0.4	0	0.3	0.3	1	1	0.2	0.3103	0.1997	0.199078	0.1977	0.1915	0.1998	0.191539	0.1974	0.19006	0.1997	0.191616	0.197	0.189696	0.0092	0.009	0.0088	0.008003	0.0124	0.012397	0.0119	0.011843	0.0097	0.009976	0.009	0.009006	0.0098	0.00821897	0.0092	0.00814188	0.0144	0.0120024	0.0132	0.0115105	0.0107	0.0095233	0.0096	0.00865173	1	1	1
9	3000	0	0	0.2	0.3	0.3	1	1	0.11	0.1104	0.1106	0.110209	0.1104	0.110076	0.1575	0.157886	0.1114	0.110898	0.1577	0.157392	0.1116	0.110777	0.0152	0.015016	0.0152	0.015008	0.0221	0.022051	0.0183	0.018096	0.0186	0.018538	0.0153	0.015115	0.0157	0.0142645	0.0157	0.0142406	0.0223	0.0211658	0.0187	0.0177366	0.0186	0.0174039	0.0159	0.0142343	1	1	1
10	10000	0	0	0.2	0.3	0.3	1	1	0.11	0.1098	0.11	0.109686	0.1099	0.109685	0.1572	0.156905	0.1104	0.109711	0.1574	0.156811	0.1106	0.1101	0.0083	0.008	0.0083	0.008	0.0121	0.012	0.01	0.01	0.0101	0.01	0.0083	0.008005	0.0085	0.00833192	0.0085	0.00831619	0.0121	0.0116439	0.0103	0.00996899	0.01	0.00976681	0.0086	0.00833892	1	1	1
11	3000	0.2	0	0.2	0.3	0.3	1	1	0.3056	0.3062	0.3062	0.298162	0.306	0.297739	0.3514	0.343802	0.3073	0.298688	0.3517	0.343384	0.3071	0.298558	0.0142	0.014665	0.0142	0.01464	0.0211	0.021145	0.0176	0.017492	0.0174	0.017889	0.0144	0.01478	0.0161	0.0134964	0.0161	0.0133577	0.0232	0.0195578	0.0199	0.0163923	0.0199	0.0163723	0.0166	0.0134231	1	1	1
12	10000	0.2	0	0.2	0.3	0.3	1	1	0.3056	0.3056	0.3058	0.297502	0.3057	0.29731	0.3509	0.342799	0.3061	0.29749	0.3511	0.34272	0.3063	0.297846	0.0078	0.008	0.0078	0.008	0.0116	0.011865	0.0096	0.009976	0.0095	0.009995	0.0078	0.008	0.0088	0.00782107	0.0088	0.00781287	0.0127	0.0107282	0.0106	0.00922665	0.0108	0.00913099	0.009	0.00783477	1	1	1
13	3000	0	0.4	0.2	0.3	0.3	1	1	0.11	0.2302	0.1159	0.115659	0.1121	0.113531	0.1569	0.157869	0.1538	0.156077	0.1576	0.157391	0.1165	0.116196	0.0172	0.017147	0.0164	0.016195	0.0221	0.022047	0.0219	0.021631	0.0186	0.018551	0.0157	0.015675	0.0173	0.0149431	0.0162	0.0147054	0.0239	0.0208797	0.0229	0.0207508	0.0183	0.0174262	0.016	0.014637	1	1	1
14	10000	0	0.4	0.2	0.3	0.3	1	1	0.11	0.2304	0.1161	0.115139	0.1141	0.113989	0.1573	0.156786	0.1556	0.155845	0.1576	0.156843	0.1166	0.115484	0.0094	0.009165	0.009	0.008657	0.0121	0.012	0.0119	0.011999	0.0101	0.010003	0.0085	0.00861	0.0096	0.00880507	0.009	0.00856401	0.0133	0.0119255	0.0127	0.0117162	0.0102	0.00976441	0.009	0.00846448	1	1	1
15	3000	0.2	0.4	0.2	0.3	0.3	1	1	0.3056	0.4164	0.3112	0.300054	0.3078	0.296211	0.3511	0.336749	0.3483	0.335091	0.3514	0.336465	0.312	0.297552	0.0161	0.016046	0.0153	0.015019	0.0206	0.020735	0.0205	0.020465	0.0175	0.01739	0.0148	0.014795	0.0186	0.0129914	0.0176	0.0133013	0.0272	0.0191612	0.0258	0.0189663	0.0203	0.015989	0.0178	0.0135376	1	1	1
16	10000	0.2	0.4	0.2	0.3	0.3	1	1	0.3056	0.4163	0.3111	0.299364	0.3093	0.296268	0.3511	0.335692	0.3495	0.334804	0.351	0.335747	0.3116	0.296791	0.0088	0.009	0.0084	0.008124	0.0113	0.01111	0.0111	0.011107	0.0096	0.009513	0.008	0.008	0.0102	0.00760903	0.0096	0.00767744	0.0143	0.0109018	0.0135	0.0106521	0.0106	0.00890305	0.0095	0.0077658	1	1	1
17	3000	0	0	0.4	0.3	0.3	1	1	0.22	0.22	0.22	0.220268	0.2198	0.220117	0.3142	0.314985	0.2229	0.222394	0.3146	0.314591	0.2234	0.222914	0.0148	0.014964	0.0147	0.014951	0.0227	0.02265	0.018	0.018006	0.0193	0.019258	0.0149	0.014967	0.0163	0.0138013	0.0163	0.013766	0.023	0.0204257	0.02	0.0170874	0.0198	0.0169843	0.0173	0.013766	1	1	1
18	10000	0	0	0.4	0.3	0.3	1	1	0.22	0.2202	0.2201	0.219713	0.22	0.219671	0.3144	0.314087	0.2223	0.22113	0.3144	0.313974	0.2228	0.222185	0.0081	0.008	0.0081	0.008	0.0124	0.012228	0.0098	0.01	0.0105	0.010562	0.0081	0.008	0.0087	0.00796895	0.0087	0.00796996	0.0123	0.0111039	0.0108	0.00963846	0.0104	0.00933222	0.0093	0.00802902	1	1	1
19	3000	0.2	0	0.4	0.3	0.3	1	1	0.4024	0.4025	0.4026	0.395879	0.4023	0.395249	0.4891	0.484771	0.4051	0.39774	0.4894	0.484493	0.4056	0.39854	0.0134	0.014003	0.0134	0.013988	0.0212	0.021324	0.0169	0.016995	0.0176	0.018157	0.0136	0.014023	0.0172	0.0128212	0.0171	0.0125711	0.0241	0.0180651	0.0207	0.0152413	0.0213	0.0156004	0.0186	0.0128927	1	1	1
20	10000	0.2	0	0.4	0.3	0.3	1	1	0.4024	0.4025	0.4025	0.395245	0.4024	0.394949	0.4891	0.483891	0.4044	0.396475	0.4892	0.483818	0.4052	0.397784	0.0073	0.007992	0.0073	0.007985	0.0116	0.011914	0.0092	0.009	0.0096	0.009999	0.0074	0.007994	0.0094	0.00733954	0.0094	0.00727209	0.0136	0.00979393	0.0118	0.00860217	0.0117	0.00850654	0.0105	0.00750918	1	1	1
21	3000	0	0.4	0.4	0.3	0.3	1	1	0.22	0.3403	0.2311	0.2312	0.2276	0.229132	0.3149	0.314947	0.3139	0.314298	0.3152	0.314639	0.2345	0.233666	0.0167	0.016665	0.0159	0.015848	0.0207	0.020705	0.0208	0.020861	0.0194	0.019283	0.0153	0.015091	0.0178	0.0139235	0.0168	0.0139384	0.0243	0.0193751	0.0241	0.0194552	0.0193	0.0171003	0.0175	0.014122	1	1	1
22	10000	0	0.4	0.4	0.3	0.3	1	1	0.22	0.34	0.2311	0.230596	0.2292	0.229511	0.3141	0.313955	0.3136	0.31364	0.3143	0.314024	0.2335	0.232882	0.0091	0.009	0.0087	0.008471	0.0113	0.011012	0.0113	0.011012	0.0105	0.010544	0.0083	0.008005	0.01	0.00812618	0.0093	0.0080479	0.0132	0.01094	0.013	0.0109158	0.0104	0.00932064	0.0096	0.00813414	1	1	1
23	3000	0.2	0.4	0.4	0.3	0.3	1	1	0.4024	0.5126	0.4124	0.397062	0.4091	0.395569	0.4884	0.475211	0.4875	0.474638	0.489	0.475019	0.4153	0.400319	0.0152	0.01526	0.0144	0.014737	0.0189	0.019013	0.019	0.019025	0.0176	0.017854	0.0139	0.01401	0.0197	0.0117742	0.0184	0.0120628	0.0273	0.0170149	0.0269	0.0170663	0.0208	0.0152898	0.0196	0.0127502	1	1	1
24	10000	0.2	0.4	0.4	0.3	0.3	1	1	0.4024	0.5125	0.4123	0.396384	0.4105	0.395833	0.4887	0.474246	0.4881	0.473959	0.4886	0.474364	0.4147	0.399531	0.0083	0.008107	0.0079	0.008067	0.0103	0.010195	0.0104	0.010209	0.0096	0.009883	0.0076	0.007991	0.0105	0.00684057	0.01	0.00691816	0.0144	0.00959174	0.0142	0.00956445	0.0113	0.00827321	0.0107	0.00728685	1	1	1
25	3000	0	0	0	0.7	0.3	1	1	0	-0.0008	-0.0009	0.000214	-0.0009	0.000152	-0.0008	0.00119	-0.0131	-0.010444	-0.0006	0.000383	-0.0109	-0.009286	0.0153	0.015084	0.0153	0.015079	0.0335	0.033466	0.0269	0.025171	0.0281	0.028031	0.0224	0.021622	0.0152	0.0147458	0.0152	0.0147477	0.0328	0.0332657	0.0251	0.02444	0.0276	0.0271816	0.0213	0.0199188	0.046	0.041	0.045
26	10000	0	0	0	0.7	0.3	1	1	0	0	0.0001	-0.000264	0	-0.00027	0.0002	-0.000297	-0.0062	-0.006625	0.0002	-0.00051	-0.0052	-0.005317	0.0084	0.008003	0.0084	0.008001	0.0183	0.018057	0.0143	0.014017	0.0153	0.015075	0.0121	0.011721	0.0085	0.00842064	0.0084	0.00843435	0.0185	0.0181877	0.014	0.0135298	0.0155	0.0152143	0.0115	0.0114835	0.0565	0.051	0.0485
27	3000	0.2	0	0	0.7	0.3	1	1	0.2	0.1996	0.1999	0.196505	0.1997	0.196255	0.2	0.197336	0.1874	0.185926	0.2002	0.196648	0.1891	0.186986	0.0149	0.015001	0.0148	0.015	0.0328	0.032827	0.0263	0.024841	0.0273	0.027521	0.022	0.021297	0.0156	0.0142225	0.0156	0.0141549	0.0367	0.0324014	0.0268	0.0236868	0.0322	0.0264796	0.023	0.0192828	1	1	1
28	10000	0.2	0	0	0.7	0.3	1	1	0.2	0.1999	0.2001	0.195839	0.2	0.195714	0.1993	0.195764	0.1929	0.18956	0.1996	0.195557	0.194	0.19076	0.0081	0.008	0.0081	0.008	0.0179	0.017999	0.0142	0.013976	0.0149	0.015	0.0119	0.011661	0.0088	0.00808607	0.0088	0.00807015	0.0206	0.0177371	0.0153	0.0131091	0.0179	0.0148407	0.0131	0.0111668	1	1	1
29	3000	0	0.4	0	0.7	0.3	1	1	0	0.1837	0	0.000117	-0.0062	-0.003414	0.0007	0.001202	-0.0148	-0.001458	0.0005	0.000416	-0.0123	-0.009961	0.0207	0.020549	0.0185	0.018333	0.039	0.038942	0.0378	0.036036	0.0282	0.028079	0.0225	0.022038	0.0204	0.0179686	0.018	0.0166097	0.0387	0.0328542	0.038	0.0328723	0.0281	0.0272017	0.0213	0.0202126	0.0505	0.018	0.0545
30	10000	0	0.4	0	0.7	0.3	1	1	0	0.1834	0.0001	-0.00032	-0.0033	-0.002233	0.0006	-0.000474	-0.0074	-0.001802	0.0005	-0.000504	-0.0062	-0.005687	0.0113	0.011096	0.0101	0.010045	0.0214	0.021324	0.0202	0.019784	0.0153	0.015078	0.012	0.012101	0.0113	0.0102877	0.0098	0.00944298	0.0221	0.0183402	0.0201	0.0181013	0.0153	0.015202	0.0113	0.0115419	0.051	0.031	0.056
31	3000	0.2	0.4	0	0.7	0.3	1	1	0.2	0.3614	0.2004	0.210712	0.1946	0.190029	0.2009	0.19121	0.1894	0.188688	0.201	0.190627	0.1885	0.181615	0.0194	0.018548	0.0177	0.015268	0.0364	0.036862	0.0359	0.034082	0.0275	0.026847	0.0218	0.020942	0.0213	0.0149467	0.0189	0.0147205	0.047	0.0310838	0.0412	0.0310609	0.0326	0.0258055	0.0233	0.0191702	1	1	0.9935
32	10000	0.2	0.4	0	0.7	0.3	1	1	0.2	0.3609	0.2001	0.210007	0.1972	0.189444	0.1997	0.189513	0.1931	0.188263	0.2001	0.189515	0.1937	0.185042	0.0106	0.010001	0.0097	0.008085	0.0199	0.020191	0.0191	0.01872	0.015	0.014851	0.0118	0.011485	0.0111	0.00857779	0.01	0.00818852	0.0254	0.0173315	0.0215	0.0170828	0.0171	0.0144633	0.0123	0.0108679	1	1	1
33	3000	0	0	0.2	0.7	0.3	1	1	0.0574	0.0577	0.0577	0.057704	0.0576	0.057625	0.191	0.192648	0.0581	0.057591	0.1907	0.191967	0.0581	0.057831	0.0153	0.015063	0.0152	0.015049	0.0368	0.036853	0.0186	0.018064	0.032	0.031945	0.0155	0.015194	0.0153	0.0147248	0.0153	0.0147022	0.0333	0.0332003	0.0183	0.0178516	0.0279	0.0272618	0.0153	0.0146865	0.9615	0.971	1
34	10000	0	0	0.2	0.7	0.3	1	1	0.0574	0.0577	0.0577	0.057188	0.0576	0.057176	0.1917	0.191215	0.0579	0.056716	0.1918	0.191001	0.0579	0.057317	0.0084	0.008	0.0083	0.008	0.0201	0.020139	0.0101	0.01	0.0175	0.017433	0.0084	0.008019	0.0086	0.00839197	0.0086	0.00839378	0.0186	0.0179507	0.0103	0.0102723	0.0157	0.0150091	0.0086	0.00838193	1	1	1
35	3000	0.2	0	0.2	0.7	0.3	1	1	0.2562	0.2564	0.2564	0.250173	0.2561	0.249821	0.3874	0.380879	-0.4026	0.249907	0.3874	0.380294	0.2568	0.250211	0.0146	0.014971	0.0146	0.014964	0.0358	0.035739	0.018	0.017996	0.0308	0.031013	0.0149	0.014979	0.0164	0.0140324	0.0164	0.0139331	0.0372	0.031473	20.9674	0.0167443	0.0331	0.0260103	0.0167	0.0140022	1	1	1
36	10000	0.2	0	0.2	0.7	0.3	1	1	0.2562	0.2565	0.2564	0.249492	0.2564	0.24933	0.3875	0.379436	0.2568	0.248953	0.3876	0.379249	0.2567	0.249585	0.008	0.008	0.008	0.008	0.0195	0.019526	0.0098	0.01	0.0168	0.016949	0.0081	0.008	0.0089	0.00793466	0.0089	0.00792994	0.0203	0.0170528	0.0106	0.0096536	0.0178	0.0143066	0.0091	0.00792613	1	1	1
37	3000	0	0.4	0.2	0.7	0.3	1	1	0.0574	0.2401	0.0643	0.064765	0.0581	0.061333	0.1902	0.192612	0.1865	0.191581	0.1913	0.191983	0.0635	0.064601	0.0203	0.020218	0.0183	0.018203	0.0331	0.03294	0.0338	0.032497	0.0321	0.031997	0.0166	0.016159	0.0203	0.017383	0.0178	0.0162888	0.0389	0.0319569	0.0378	0.0316925	0.0281	0.027283	0.0168	0.0156295	0.8795	0.923	0.9985
38	10000	0	0.4	0.2	0.7	0.3	1	1	0.0574	0.241	0.0648	0.064259	0.0614	0.062406	0.1918	0.191042	0.1899	0.190714	0.1918	0.191013	0.0647	0.064169	0.0111	0.011008	0.01	0.009978	0.018	0.018017	0.0184	0.018007	0.0175	0.017448	0.009	0.009	0.0115	0.00992907	0.0099	0.00924763	0.0214	0.0176747	0.0209	0.0177003	0.0157	0.0150161	0.0095	0.00874991	1	1	1
39	3000	0.2	0.4	0.2	0.7	0.3	1	1	0.2562	0.4163	0.2627	0.265278	0.2576	0.248826	0.3868	0.369225	0.3814	0.368233	0.3882	0.368776	0.2625	0.248599	0.0188	0.018222	0.0172	0.015052	0.0308	0.030895	0.0292	0.030443	0.031	0.029156	0.0159	0.015126	0.0213	0.0144553	0.0188	0.0144898	0.0479	0.0294937	0.0416	0.0291832	0.0328	0.0251876	0.0178	0.0144944	1	1	1
40	10000	0.2	0.4	0.2	0.7	0.3	1	1	0.2562	0.4175	0.2639	0.264544	0.2608	0.248271	0.3879	0.367719	0.3866	0.367423	0.3881	0.367717	0.2635	0.24807	0.0103	0.01	0.0094	0.008	0.0167	0.016987	0.0166	0.016994	0.0168	0.01594	0.0086	0.008009	0.0116	0.00826658	0.0102	0.00803456	0.0258	0.0162848	0.0245	0.016288	0.0175	0.0138561	0.0098	0.00803453	1	1	1
41	3000	0	0	0.4	0.7	0.3	1	1	0.1149	0.1149	0.1153	0.115204	0.1152	0.11509	0.3822	0.384062	-3.3375	0.115672	0.3835	0.383482	0.1169	0.116221	0.0152	0.01501	0.0151	0.015006	0.0453	0.045412	0.0185	0.018186	0.0416	0.041521	0.0156	0.015314	0.0157	0.0145797	0.0157	0.0145549	0.0331	0.0328098	51.666	0.017679	0.0282	0.0272278	0.016	0.0145428	1	1	1
42	10000	0	0	0.4	0.7	0.3	1	1	0.1149	0.1144	0.1146	0.114657	0.1146	0.114641	0.3823	0.38279	0.1154	0.114805	0.3824	0.382564	0.1158	0.115705	0.0083	0.008	0.0083	0.008	0.0248	0.024824	0.0101	0.01	0.0227	0.02272	0.0085	0.00812	0.0087	0.0083046	0.0087	0.00829379	0.0192	0.0175812	0.0104	0.0101934	0.016	0.0147753	0.0088	0.00828774	1	1	1
43	3000	0.2	0	0.4	0.7	0.3	1	1	0.3101	0.3091	0.3095	0.302692	0.3092	0.302259	0.5648	0.560432	-265.881	-270.35	0.5654	0.559971	0.3122	0.303919	0.0142	0.014614	0.0142	0.014582	0.0434	0.043587	0.0112		0.0394	0.039887	0.0147	0.014935	0.0163	0.0137584	0.0163	0.0136321	0.0379	0.0303455	351.495	352.752	0.0336	0.0255368	0.0292	0.0138163	1	1	1
44	10000	0.2	0	0.4	0.7	0.3	1	1	0.3101	0.3098	0.31	0.302025	0.31	0.301801	0.5662	0.559165	-279.226	-199.343	0.5668	0.558988	0.3112	0.303174	0.0078	0.008	0.0078	0.008	0.0238	0.023827	0.0058		0.0216	0.021802	0.0079	0.008	0.0089	0.00773901	0.0089	0.00772496	0.0205	0.0162454	351.469	323.03	0.0182	0.0137606	0.0094	0.00775951	1	1	1
45	3000	0	0.4	0.4	0.7	0.3	1	1	0.1149	0.2991	0.1301	0.129425	0.1238	0.126077	0.3843	0.384017	0.0056	0.297249	0.3837	0.383545	0.1285	0.129236	0.0199	0.019784	0.0179	0.017935	0.0335	0.03346	0.0178	0.017478	0.0416	0.041562	0.0165	0.016224	0.0207	0.0167188	0.0181	0.0158313	0.0391	0.0307643	13.1411	0.0162633	0.0284	0.0273379	0.0177	0.0155185	1	1	1
46	10000	0	0.4	0.4	0.7	0.3	1	1	0.1149	0.298	0.1291	0.128833	0.1258	0.127058	0.3823	0.382607	0.2982	0.296334	0.3823	0.382554	0.1288	0.128786	0.0109	0.010986	0.0098	0.009942	0.0183	0.018223	0.0096	0.009989	0.0227	0.022707	0.009	0.009	0.0111	0.00952984	0.0098	0.00899864	0.0218	0.0168125	0.0104	0.0093444	0.0159	0.0147567	0.0097	0.00866541	1	1	1
47	3000	0.2	0.4	0.4	0.7	0.3	1	1	0.3101	0.4714	0.3245	0.319079	0.3192	0.306429	0.5674	0.543636	-42.9918	-5.80218	0.5685	0.543302	0.323	0.305693	0.0182	0.017898	0.0166	0.015103	0.0317	0.031159	0.0152	0.015849	0.0397	0.037453	0.0155	0.015076	0.0213	0.013859	0.0189	0.0140531	0.049	0.027759	149.139	55.0506	0.0335	0.0246514	0.0183	0.0142009	1	1	1
48	10000	0.2	0.4	0.4	0.7	0.3	1	1	0.3101	0.4711	0.324	0.318352	0.3213	0.305954	0.5674	0.542321	-6.4374	0.460926	0.5675	0.542311	0.3238	0.305176	0.01	0.009999	0.0092	0.008002	0.0173	0.017033	0.0088	0.009	0.0216	0.02048	0.0084	0.008003	0.0118	0.0079377	0.0106	0.00783998	0.027	0.0151433	59.5697	0.00800754	0.0188	0.0132669	0.0101	0.00782536	1	1	1
49	3000	0	0	0	0.3	0.7	1	1	0	0.0002	0.0001	-4.3e-05	-0.0001	-7.9e-05	-0.0001	0.000923	-0.0049	-0.004117	-0.0002	-1.2e-05	-0.0029	-0.002758	0.01	0.01	0.01	0.01	0.0218	0.021958	0.0203	0.020006	0.012	0.012001	0.0112	0.011024	0.0098	0.00959245	0.0098	0.00957969	0.0216	0.0220824	0.0196	0.0199737	0.0117	0.0115648	0.0106	0.0102902	0.048	0.041	0.045
50	10000	0	0	0	0.3	0.7	1	1	0	-0.0002	0	-0.000258	-0.0001	-0.000266	-0.0001	-0.000121	-0.0028	-0.003112	0	-0.000241	-0.0016	-0.001632	0.0055	0.005279	0.0055	0.00527	0.012	0.012	0.011	0.01093	0.0066	0.006827	0.006	0.006167	0.0055	0.00561916	0.0055	0.00562324	0.0118	0.0117053	0.0106	0.0104738	0.0066	0.00654169	0.0059	0.00596827	0.0525	0.045	0.0365
51	3000	0.2	0	0	0.3	0.7	1	1	0.2	0.2004	0.2003	0.196197	0.2001	0.19592	0.2003	0.197056	0.1954	0.192106	0.2003	0.196184	0.1975	0.193257	0.0093	0.009995	0.0093	0.009995	0.0214	0.021348	0.0199	0.01977	0.0112	0.011926	0.0103	0.011015	0.0104	0.0095578	0.0104	0.00946886	0.0226	0.021318	0.0201	0.0192312	0.0132	0.0114534	0.0117	0.0101438	1	1	1
52	10000	0.2	0	0	0.3	0.7	1	1	0.2	0.1996	0.2	0.19586	0.1999	0.195722	0.1997	0.195963	0.1971	0.193027	0.2	0.195811	0.1985	0.194374	0.0051	0.005002	0.0051	0.005	0.0117	0.012	0.0108	0.01093	0.0061	0.006157	0.0056	0.005581	0.0059	0.0055722	0.0059	0.00555856	0.0124	0.0113077	0.0111	0.0101041	0.0074	0.00647945	0.0066	0.00590957	1	1	1
53	3000	0	0.4	0	0.3	0.7	1	1	0	0.1823	-0.0007	-3.3e-05	-0.0052	-0.00085	-0.001	0.000914	-0.0089	-0.003594	-0.0005	-1e-05	-0.005	-0.00268	0.0123	0.012247	0.0113	0.01116	0.0262	0.026038	0.0238	0.023651	0.0121	0.012006	0.0111	0.011118	0.0123	0.0100164	0.011	0.00988196	0.0263	0.0233829	0.0233	0.0218481	0.0123	0.0115791	0.0112	0.0104075	0.049	0.017	0.0515
54	10000	0	0.4	0	0.3	0.7	1	1	0	0.1832	0.0002	-0.000291	-0.0024	-0.000714	-0.0003	-0.000328	-0.0047	-0.002705	-0.0001	-0.000248	-0.0024	-0.001597	0.0067	0.006974	0.0061	0.006475	0.0143	0.014153	0.0129	0.012682	0.0066	0.006835	0.006	0.006386	0.0066	0.00586453	0.006	0.00578737	0.0144	0.0131123	0.0125	0.0120827	0.0064	0.00653109	0.0059	0.00604145	0.047	0.018	0.0495
55	3000	0.2	0.4	0	0.3	0.7	1	1	0.2	0.3732	0.2001	0.188703	0.196	0.188334	0.1991	0.190633	0.1918	0.186371	0.2004	0.189846	0.1961	0.187192	0.0115	0.011697	0.0105	0.011163	0.0247	0.024687	0.0226	0.022384	0.0113	0.011264	0.0103	0.0106	0.0129	0.00883566	0.0117	0.00900897	0.0285	0.0221767	0.0243	0.020586	0.0135	0.0110157	0.012	0.00983727	1	1	1
56	10000	0.2	0.4	0	0.3	0.7	1	1	0.2	0.3735	0.1998	0.188367	0.1975	0.188296	0.1998	0.189441	0.1957	0.187189	0.1998	0.189509	0.1976	0.188111	0.0063	0.006094	0.0058	0.005935	0.0135	0.013534	0.0122	0.012436	0.0061	0.006	0.0057	0.005572	0.0073	0.00517891	0.0065	0.00521571	0.0159	0.0124289	0.0133	0.0113802	0.0073	0.00621712	0.0066	0.00563209	1	1	1
57	3000	0	0	0.2	0.3	0.7	1	1	0.0574	0.0575	0.0577	0.057425	0.0576	0.05737	0.0818	0.082963	0.0578	0.057822	0.0822	0.082061	0.0582	0.057697	0.01	0.01	0.0099	0.01	0.0219	0.021981	0.0185	0.018206	0.0121	0.012033	0.01	0.010002	0.01	0.0095687	0.01	0.00955691	0.0212	0.0219748	0.0177	0.0186326	0.0121	0.0115813	0.0101	0.00954905	1	1	0.9685
58	10000	0	0	0.2	0.3	0.7	1	1	0.0574	0.0571	0.0574	0.057191	0.0574	0.057188	0.0817	0.081986	0.0573	0.056815	0.082	0.081814	0.0577	0.057364	0.0054	0.005083	0.0054	0.005076	0.012	0.012	0.01	0.01	0.0066	0.006954	0.0055	0.005206	0.0055	0.00558531	0.0055	0.00558048	0.0119	0.0116511	0.0101	0.00996966	0.0065	0.00646089	0.0055	0.0055863	1	1	1
59	3000	0.2	0	0.2	0.3	0.7	1	1	0.253	0.2535	0.253	0.249727	0.2528	0.249313	0.2763	0.27436	0.2538	0.250019	0.2757	0.273522	0.2534	0.24982	0.0089	0.009915	0.0088	0.009893	0.0212	0.021161	0.018	0.018035	0.0108	0.01187	0.0089	0.009948	0.011	0.00959315	0.011	0.0094555	0.0227	0.0206402	0.0186	0.0174243	0.0137	0.0114498	0.0113	0.00951315	1	1	1
60	10000	0.2	0	0.2	0.3	0.7	1	1	0.253	0.2527	0.2529	0.249438	0.2529	0.249224	0.2752	0.273367	0.2529	0.249019	0.2755	0.273207	0.2532	0.249549	0.0049	0.005	0.0048	0.005	0.0116	0.011964	0.0097	0.01	0.0059	0.006167	0.0049	0.005	0.006	0.00553794	0.006	0.00548397	0.0124	0.0109273	0.0102	0.0093767	0.0076	0.00634479	0.0061	0.00553934	1	1	1
61	3000	0	0.4	0.2	0.3	0.7	1	1	0.0574	0.2408	0.0602	0.060288	0.0556	0.05947	0.0824	0.082957	0.0753	0.079044	0.082	0.082078	0.0595	0.0605	0.0122	0.012153	0.0111	0.011088	0.0248	0.02474	0.023	0.022925	0.0121	0.012078	0.0103	0.010074	0.0126	0.00974556	0.0113	0.00977439	0.0265	0.0227219	0.0237	0.0215176	0.0124	0.0116081	0.0112	0.00981888	0.995	1	0.887
62	10000	0	0.4	0.2	0.3	0.7	1	1	0.0574	0.2411	0.0604	0.060008	0.0581	0.059583	0.0827	0.081798	0.0788	0.079743	0.0821	0.081806	0.0604	0.060191	0.0067	0.006944	0.0061	0.006443	0.0136	0.013588	0.0125	0.012457	0.0066	0.006942	0.0056	0.005986	0.0065	0.00568033	0.0059	0.00567621	0.0143	0.0127005	0.0126	0.0118532	0.0064	0.00647984	0.0061	0.0056691	1	1	1
63	3000	0.2	0.4	0.2	0.3	0.7	1	1	0.253	0.427	0.256	0.239828	0.2516	0.239825	0.2759	0.265629	0.2695	0.261974	0.2763	0.264873	0.2552	0.244532	0.0111	0.01145	0.01	0.011429	0.0233	0.023201	0.0216	0.021345	0.0109	0.011413	0.0092	0.009801	0.0133	0.00854514	0.0119	0.00854701	0.0287	0.0210207	0.0246	0.019783	0.0137	0.0110031	0.0122	0.00926298	1	1	1
64	10000	0.2	0.4	0.2	0.3	0.7	1	1	0.253	0.4268	0.2558	0.239491	0.2535	0.239491	0.2758	0.26453	0.2722	0.262607	0.276	0.264576	0.2558	0.244279	0.0061	0.006006	0.0055	0.006006	0.0127	0.012861	0.0117	0.01198	0.0059	0.006009	0.005	0.005001	0.0073	0.00495787	0.0067	0.00495787	0.0162	0.0117543	0.0138	0.0108925	0.0076	0.00607397	0.0068	0.00534132	1	1	1
65	3000	0	0	0.4	0.3	0.7	1	1	0.1149	0.1151	0.1148	0.114852	0.1146	0.114796	0.1645	0.164968	0.1162	0.115666	0.1643	0.164123	0.1162	0.115859	0.0098	0.009993	0.0097	0.009992	0.0221	0.022062	0.0183	0.018092	0.0124	0.012335	0.0099	0.009993	0.0104	0.00949549	0.0104	0.00948696	0.0218	0.0216904	0.0184	0.0184083	0.0126	0.0115793	0.0108	0.00948341	1	1	1
66	10000	0	0	0.4	0.3	0.7	1	1	0.1149	0.1144	0.1147	0.114664	0.1147	0.114658	0.1638	0.164118	0.1151	0.114561	0.1641	0.163919	0.1157	0.115492	0.0054	0.005	0.0054	0.005	0.0121	0.012	0.01	0.01	0.0068	0.006999	0.0054	0.005007	0.0057	0.00547714	0.0057	0.00546488	0.0118	0.0114397	0.01	0.00988342	0.0069	0.00637425	0.0059	0.00550875	1	1	1
67	3000	0.2	0	0.4	0.3	0.7	1	1	0.2973	0.2975	0.2977	0.301524	0.2975	0.300974	0.3392	0.349053	0.2985	0.302187	0.3394	0.348268	0.299	0.302617	0.0084	0.009342	0.0084	0.009176	0.0211	0.021157	0.0176	0.017453	0.0106	0.011968	0.0085	0.009526	0.0115	0.0096128	0.0115	0.00938037	0.0234	0.0198568	0.0197	0.0168103	0.0143	0.0114467	0.0123	0.00965046	1	1	1
68	10000	0.2	0	0.4	0.3	0.7	1	1	0.2973	0.2972	0.2974	0.301275	0.2974	0.300977	0.3389	0.348184	0.2977	0.301087	0.3392	0.348015	0.2983	0.302289	0.0046	0.005	0.0046	0.005	0.0116	0.011858	0.0096	0.009954	0.0058	0.006562	0.0046	0.005	0.0062	0.00546894	0.0063	0.00539459	0.0124	0.0104652	0.0104	0.0090955	0.008	0.00621864	0.0067	0.00559095	1	1	1
69	3000	0	0.4	0.4	0.3	0.7	1	1	0.1149	0.2972	0.1203	0.120581	0.1161	0.119762	0.1631	0.164962	0.1575	0.161648	0.1644	0.164141	0.1214	0.121515	0.012	0.011986	0.0109	0.010982	0.0236	0.02345	0.0224	0.022113	0.0125	0.012372	0.0101	0.010006	0.0126	0.00941233	0.0115	0.00954864	0.0256	0.0219047	0.0228	0.020974	0.0125	0.0116228	0.012	0.00971773	1	1	1
70	10000	0	0.4	0.4	0.3	0.7	1	1	0.1149	0.2983	0.1209	0.120346	0.1185	0.119904	0.1643	0.163925	0.161	0.162197	0.1644	0.163928	0.1218	0.121106	0.0066	0.006624	0.006	0.005807	0.0129	0.012982	0.0121	0.012007	0.0068	0.006998	0.0055	0.005557	0.0067	0.00543763	0.0062	0.00548588	0.0145	0.0121706	0.0127	0.0114951	0.0067	0.0063617	0.0066	0.0055848	1	1	1
71	3000	0.2	0.4	0.4	0.3	0.7	1	1	0.2973	0.4715	0.3026	0.289729	0.2982	0.289729	0.339	0.338126	0.3332	0.335041	0.3393	0.337457	0.3029	0.298347	0.0107	0.01114	0.0095	0.01114	0.0221	0.021835	0.0208	0.020558	0.0107	0.011811	0.0087	0.009197	0.014	0.00821493	0.0126	0.00821493	0.0289	0.0198232	0.0254	0.0188696	0.0141	0.0110936	0.0132	0.00920083	1	1	1
72	10000	0.2	0.4	0.4	0.3	0.7	1	1	0.2973	0.4709	0.3023	0.289436	0.3	0.289436	0.3386	0.337148	0.3356	0.335547	0.3392	0.337183	0.303	0.297962	0.0058	0.006	0.0053	0.006	0.0121	0.012001	0.0113	0.011032	0.0058	0.006327	0.0048	0.005	0.0076	0.00470915	0.0069	0.00470915	0.0162	0.0110161	0.0142	0.0103368	0.0077	0.00598927	0.0073	0.0052836	1	1	1
73	3000	0	0	0	0.7	0.7	1	1	0	0.0008	0	-8e-06	-0.0001	-3.2e-05	0.0008	0.001327	-0.0112	-0.010797	-0.0004	8.8e-05	-0.0072	-0.006233	0.01	0.01	0.01	0.01	0.0334	0.033474	0.0269	0.025432	0.0183	0.018336	0.0149	0.01422	0.0099	0.00972566	0.0099	0.00972819	0.0329	0.0340811	0.0257	0.0249936	0.0185	0.0178302	0.0143	0.0130322	0.049	0.038	0.0445
74	10000	0	0	0	0.7	0.7	1	1	0	0.0001	-0.0001	-0.000233	-0.0001	-0.000242	0.0002	-4.3e-05	-0.0064	-0.006579	-0.0002	-0.000385	-0.0037	-0.003502	0.0055	0.005284	0.0055	0.005274	0.0183	0.018054	0.0144	0.013903	0.01	0.01	0.008	0.007706	0.0056	0.00559732	0.0056	0.00559399	0.0187	0.0179494	0.0141	0.0132077	0.0102	0.00996846	0.0077	0.00750389	0.0515	0.05	0.057
75	3000	0.2	0	0	0.7	0.7	1	1	0.2	0.2001	0.2001	0.196228	0.1998	0.195952	0.201	0.197435	0.1885	0.18555	0.2012	0.196258	0.1929	0.189807	0.0093	0.009996	0.0093	0.009995	0.0327	0.032829	0.0261	0.025078	0.017	0.018048	0.0134	0.014101	0.0104	0.00955381	0.0104	0.00950326	0.0358	0.0331209	0.0261	0.024143	0.0239	0.017444	0.0168	0.0127307	1	1	1
76	10000	0.2	0	0	0.7	0.7	1	1	0.2	0.1999	0.2	0.19589	0.1999	0.195746	0.1993	0.196027	0.193	0.189624	0.2	0.195712	0.1958	0.192537	0.0051	0.005003	0.0051	0.005	0.0179	0.017999	0.0142	0.013864	0.0093	0.01	0.0074	0.007602	0.0058	0.00544643	0.0058	0.0054451	0.0202	0.0175038	0.0149	0.012795	0.0135	0.00977305	0.0096	0.00737571	1	1	1
77	3000	0	0.4	0	0.7	0.7	1	1	0	0.2802	0.0007	-1.3e-05	-0.0069	-0.001366	0.0002	0.001295	-0.0228	-0.002729	0.0014	8.5e-05	-0.009	-0.006276	0.0154	0.015302	0.0129	0.012958	0.0455	0.045243	0.041	0.038548	0.0185	0.018355	0.0142	0.01455	0.0151	0.0108423	0.0125	0.0105486	0.0462	0.0334104	0.0402	0.0328406	0.0186	0.0178411	0.0139	0.013271	0.052	0.006	0.0615
78	10000	0	0.4	0	0.7	0.7	1	1	0	0.28	0	-0.000286	-0.0038	-0.000975	0	-0.000303	-0.0123	-0.00233	0.0001	-0.000391	-0.005	-0.0035	0.0084	0.008187	0.0071	0.007079	0.0249	0.024803	0.0217	0.0211	0.01	0.01	0.0078	0.00802	0.0082	0.00620118	0.0067	0.0060255	0.0253	0.0181978	0.021	0.0176264	0.01	0.00997294	0.0075	0.00760091	0.0485	0.009	0.05
79	3000	0.2	0.4	0	0.7	0.7	1	1	0.2	0.4573	0.1996	0.189847	0.1932	0.186546	0.2003	0.188036	0.1799	0.184275	0.2002	0.18695	0.19	0.181166	0.0143	0.014172	0.0121	0.010641	0.042	0.042146	0.0378	0.035886	0.0174	0.017147	0.0136	0.013591	0.0163	0.00894447	0.0132	0.00955852	0.0538	0.0311007	0.0416	0.0304767	0.024	0.0166088	0.0165	0.0123939	1	1	0.9715
80	10000	0.2	0.4	0	0.7	0.7	1	1	0.2	0.4577	0.2001	0.189492	0.1964	0.186502	0.2004	0.186476	0.1891	0.18458	0.2002	0.186442	0.1946	0.183622	0.0078	0.00798	0.0066	0.005078	0.023	0.023108	0.0202	0.019744	0.0094	0.009085	0.0073	0.007097	0.009	0.00513052	0.0073	0.00541991	0.0308	0.0169596	0.023	0.0163617	0.0136	0.00927462	0.0092	0.00708006	1	1	1
81	3000	0	0	0.2	0.7	0.7	1	1	0.03	0.0308	0.0303	0.030004	0.0302	0.029968	0.1003	0.101268	0.031	0.029686	0.1001	0.100062	0.0305	0.03004	0.01	0.01	0.01	0.01	0.0343	0.034441	0.0187	0.018121	0.02	0.020012	0.0102	0.010002	0.0103	0.00974089	0.0103	0.00973683	0.0333	0.0340298	0.0185	0.0184584	0.0187	0.017932	0.0103	0.00972311	0.8505	0.85	0.845
82	10000	0	0	0.2	0.7	0.7	1	1	0.03	0.03	0.03	0.029766	0.03	0.029765	0.0999	0.100032	0.0301	0.028951	0.1003	0.099672	0.0302	0.029817	0.0055	0.00522	0.0055	0.00521	0.0188	0.018929	0.0101	0.01	0.0109	0.01099	0.0055	0.005381	0.0053	0.0055852	0.0053	0.00558901	0.0181	0.0178437	0.0101	0.0103043	0.0101	0.00988687	0.0053	0.0055897	1	1	1
83	3000	0.2	0	0.2	0.7	0.7	1	1	0.2288	0.2295	0.2296	0.224379	0.2293	0.224027	0.2967	0.293696	0.2297	0.223965	0.297	0.292585	0.2298	0.224396	0.0091	0.009981	0.009	0.009978	0.0335	0.033575	0.0183	0.018073	0.0185	0.019589	0.0092	0.009986	0.0108	0.00966078	0.0108	0.0095556	0.0366	0.0325553	0.0183	0.0173307	0.0242	0.0174259	0.011	0.00962163	1	1	1
84	10000	0.2	0	0.2	0.7	0.7	1	1	0.2288	0.229	0.229	0.22405	0.2289	0.223856	0.2956	0.292465	0.2291	0.223193	0.296	0.292108	0.2291	0.224088	0.005	0.005001	0.005	0.005	0.0183	0.018262	0.0098	0.01	0.0101	0.010784	0.005	0.005003	0.0059	0.00545594	0.0059	0.00542851	0.0203	0.0171223	0.0101	0.00977032	0.0134	0.00959627	0.006	0.00546151	1	1	1
85	3000	0	0.4	0.2	0.7	0.7	1	1	0.03	0.3101	0.0337	0.033727	0.0266	0.032372	0.1005	0.101253	0.0835	0.098228	0.1007	0.100099	0.0319	0.033555	0.0153	0.015168	0.0129	0.012834	0.04	0.039745	0.0379	0.035839	0.0202	0.020049	0.011	0.010821	0.0153	0.0106434	0.0125	0.0104489	0.0455	0.0327073	0.0392	0.032477	0.0185	0.0179541	0.0125	0.0103538	0.5955	0.635	0.6595
86	10000	0	0.4	0.2	0.7	0.7	1	1	0.03	0.3101	0.034	0.033444	0.03	0.032751	0.0996	0.099779	0.0908	0.098251	0.1004	0.099668	0.0333	0.033411	0.0083	0.008102	0.007	0.007015	0.0219	0.021777	0.0202	0.019533	0.011	0.010996	0.0059	0.006	0.0085	0.00606726	0.0069	0.00593618	0.0255	0.0177589	0.0214	0.0173788	0.0102	0.00986261	0.0069	0.00586639	0.9745	0.997	0.9795
87	3000	0.2	0.4	0.2	0.7	0.7	1	1	0.2288	0.4865	0.2327	0.217297	0.2259	0.216002	0.2963	0.279854	0.2829	0.277067	0.2966	0.278859	0.2306	0.217058	0.014	0.014081	0.0118	0.011929	0.0366	0.036818	0.0351	0.033197	0.0187	0.018598	0.0101	0.009999	0.0166	0.00878293	0.0131	0.00921623	0.0549	0.0299907	0.0457	0.0297713	0.0246	0.0165483	0.0129	0.00965618	1	1	1
88	10000	0.2	0.4	0.2	0.7	0.7	1	1	0.2288	0.4864	0.2323	0.216934	0.2288	0.216266	0.296	0.278452	0.2883	0.27705	0.2961	0.278396	0.232	0.216851	0.0077	0.007943	0.0065	0.006416	0.02	0.020179	0.0186	0.018218	0.0102	0.010078	0.0054	0.005018	0.0089	0.00501366	0.0073	0.00519926	0.0297	0.0162879	0.0241	0.0159321	0.0136	0.00910967	0.0072	0.00541333	1	1	1
89	3000	0	0	0.4	0.7	0.7	1	1	0.06	0.0602	0.06	0.060021	0.0599	0.059967	0.1997	0.20119	0.0607	0.059799	0.1999	0.200064	0.0607	0.060373	0.01	0.01	0.0099	0.01	0.0371	0.037153	0.0186	0.018066	0.0244	0.024346	0.0102	0.010004	0.0103	0.00971128	0.0102	0.00970722	0.0331	0.0338432	0.0183	0.0183863	0.019	0.0181112	0.0103	0.00968306	1	1	1
90	10000	0	0	0.4	0.7	0.7	1	1	0.06	0.0597	0.06	0.059806	0.0599	0.059806	0.1997	0.200084	0.06	0.059059	0.1999	0.199718	0.0605	0.060124	0.0054	0.005074	0.0054	0.005066	0.0203	0.020294	0.0101	0.01	0.0133	0.013279	0.0055	0.005566	0.0054	0.0055713	0.0054	0.00556015	0.0178	0.0176957	0.0099	0.0103045	0.0101	0.00980901	0.0055	0.00555369	1	1	1
91	3000	0.2	0	0.4	0.7	0.7	1	1	0.2552	0.2558	0.2558	0.252141	0.2555	0.251717	0.3855	0.388545	-0.3817	0.251832	0.3853	0.387471	0.2566	0.252762	0.0088	0.009905	0.0088	0.009882	0.0357	0.036013	0.018	0.017992	0.0221	0.023607	0.0091	0.009977	0.0114	0.00967454	0.0114	0.00954075	0.0374	0.0319015	20.1757	0.0170961	0.0251	0.0175214	0.0121	0.00977112	1	1	1
92	10000	0.2	0	0.4	0.7	0.7	1	1	0.2552	0.255	0.2549	0.251844	0.2548	0.251606	0.3836	0.387456	0.2553	0.251041	0.3834	0.387084	0.2554	0.252422	0.0048	0.005	0.0048	0.005	0.0195	0.019667	0.0098	0.01	0.012	0.012936	0.0049	0.005009	0.0059	0.0054453	0.0059	0.00541536	0.0199	0.0167304	0.0101	0.00967176	0.0135	0.00947495	0.0061	0.00550838	1	1	1
93	3000	0	0.4	0.4	0.7	0.7	1	1	0.06	0.3405	0.0678	0.067461	0.0606	0.066109	0.2014	0.201143	0.1907	0.199148	0.2003	0.200073	0.0662	0.067297	0.0151	0.015039	0.0127	0.012653	0.0353	0.035206	0.0354	0.033507	0.0244	0.024351	0.0108	0.010851	0.0152	0.0103938	0.0127	0.0102742	0.0459	0.0318648	0.0409	0.0319074	0.0188	0.0181337	0.0132	0.010339	0.9925	1	0.9955
94	10000	0	0.4	0.4	0.7	0.7	1	1	0.06	0.3401	0.0678	0.0672	0.0638	0.0665	0.1998	0.199848	0.1941	0.198849	0.2	0.199715	0.0673	0.067176	0.0083	0.008043	0.0069	0.006975	0.0193	0.019275	0.0189	0.018215	0.0133	0.01329	0.0059	0.006	0.0083	0.00592817	0.0069	0.00587337	0.0248	0.0172176	0.0216	0.0170438	0.0103	0.00981122	0.0073	0.0058569	1	1	1
95	3000	0.2	0.4	0.4	0.7	0.7	1	1	0.2552	0.5125	0.2618	0.244549	0.255	0.244168	0.3839	0.370382	0.3758	0.368536	0.3847	0.369447	0.2603	0.247097	0.0138	0.013933	0.0115	0.013058	0.0325	0.032465	0.0328	0.030904	0.0224	0.022699	0.0098	0.009986	0.0166	0.0085811	0.0137	0.00876382	0.0582	0.0288591	0.0527	0.028873	0.0257	0.0166192	0.0141	0.00963724	1	1	1
96	10000	0.2	0.4	0.4	0.7	0.7	1	1	0.2552	0.5127	0.2623	0.244197	0.2585	0.24417	0.3836	0.369181	0.3788	0.368239	0.384	0.369075	0.2616	0.24695	0.0075	0.007832	0.0063	0.007698	0.0177	0.017782	0.0173	0.016957	0.0121	0.01239	0.0053	0.005011	0.0094	0.00489736	0.0078	0.00491948	0.0304	0.015588	0.0265	0.0154059	0.0139	0.00896134	0.0078	0.00541764	1	1	1
[truncated: 9 more columns]

## Sheet: Simulations Second and Fourth Sets
	N	Causal effect	Gen cor	Nongenetic cor	Heritability X	Heritability Y	f1	f2	True Residual Association	Observed cor	GsensY	SNP GsensY	GsensY cons	SNP GsensY cons	GsensX	SNP GsensX	GsensX cons	SNP GsensX cons	GsensXY	SNP GsensXY	GsensXY cons	SNP GsensXY cons	SE GsensY	SNP SE GsensY	SE GsensY cons	SNP SE GsensY cons	SE GsensX	SNP SE GsensX	SE GsensX cons	SNP SE GsensX cons	SE GsensXY	SNP SE GsensXY	SE GsensXY cons	SNP SE GsensXY cons	SD GsensY	SNP SD GsensY	SD GsensY cons	SNP SD GsensY cons	SD GsensX	SNP SD GsensX	SD GsensX cons	SNP SD GsensX cons	SD GsensXY	SNP SD GsensXY	SD GsensXY cons	SNP SD GsensXY cons	EDR GsensY EDR GsensY	SNP EDR GsensY EDR GsensY	EDR GsensY cons
1	3000	0	0	0	0.7	0.7	0.1429	0.1429	0	-0.0001	0.0006	-0.008481	-0.0139	-0.020225	0.0039	-0.04249	-0.0498	-0.072842	0.0051	-0.006031	-0.1409	-0.149277	0.0392	0.039481	0.0282	0.029879	0.1304	0.124261	0.0724	0.085294	0.3224	0.304946	0.1819	0.17092	0.0398	0.0403352	0.0268	0.0287181	0.1314	0.122994	0.0771	0.0873402	0.3296	0.294305	0.1878	0.162627	0.044	0.064	0.043
2	10000	0	0	0	0.7	0.7	0.1429	0.1429	0	-0.0001	-0.0012	-0.00895	-0.0082	-0.013992	0.002	-0.03919	-0.0269	-0.050309	-0.0045	0.006778	-0.0741	-0.081664	0.0213	0.021708	0.0155	0.017259	0.071	0.068301	0.0395	0.052475	0.1569	0.154296	0.0913	0.084329	0.021	0.0229153	0.0147	0.0174234	0.0706	0.0670044	0.0414	0.0524202	0.1555	0.156518	0.0924	0.0833914	0.0495	0.082	0.05
3	3000	0.2	0	0	0.7	0.7	0.1429	0.1429	0.2	0.1994	0.201	0.184645	0.1862	0.173673	0.1951	0.154525	0.1471	0.124752	0.2044	0.187181	0.0605	0.042725	0.0391	0.039802	0.027	0.030365	0.128	0.12189	0.0751	0.083791	0.3174	0.309741	0.1798	0.171757	0.0393	0.0407772	0.0263	0.0287054	0.128	0.120529	0.0777	0.0855644	0.3174	0.299821	0.1861	0.165081	0.9995	0.998	0.3325
4	10000	0.2	0	0	0.7	0.7	0.1429	0.1429	0.2	0.1998	0.2	0.186187	0.1921	0.181334	0.1993	0.157678	0.1715	0.14677	0.1966	0.201401	0.1269	0.113507	0.0212	0.021878	0.0151	0.017247	0.0695	0.066975	0.0401	0.051518	0.1562	0.156466	0.09	0.085519	0.0218	0.0229884	0.0148	0.0173433	0.0713	0.0657146	0.0426	0.0513967	0.1565	0.157223	0.0913	0.0836166	1	1	0.8125
5	3000	0	0.4	0	0.7	0.7	0.1429	0.1429	0	0.2798	-0.0024	-0.007637	-0.0024	-0.007637	0.0006	0.002687	0.0001	0.002257	0.0147	0.083606	-0.1362	-0.102919	0.0444	0.04458	0.0444	0.04458	0.1301	0.123668	0.1289	0.122728	0.3344	0.321307	0.1762	0.143731	0.0444	0.0434281	0.0444	0.0434281	0.1279	0.118994	0.1269	0.117823	0.3324	0.31953	0.1747	0.135492	0.0465	0.036	0.0485
6	10000	0	0.4	0	0.7	0.7	0.1429	0.1429	0	0.2801	-0.0002	-0.009256	-0.0002	-0.009256	0.0013	0.002736	0.0013	0.002736	0.0094	0.100916	-0.0686	-0.043096	0.0239	0.02449	0.0239	0.02449	0.0709	0.067957	0.0709	0.067957	0.1603	0.166422	0.0875	0.061754	0.0241	0.0246203	0.0241	0.0246203	0.0705	0.0652382	0.0705	0.0652382	0.1622	0.176788	0.085	0.0603148	0.0475	0.057	0.0495
7	3000	0.2	0.4	0	0.7	0.7	0.1429	0.1429	0.2	0.4572	0.2004	0.181782	0.2004	0.181782	0.2011	0.1893	0.2005	0.188896	0.2208	0.258281	0.0787	0.092368	0.035	0.035517	0.035	0.035517	0.1206	0.11528	0.1194	0.114399	0.3113	0.293386	0.1574	0.131599	0.036	0.0334714	0.036	0.0334714	0.122	0.110798	0.1205	0.109696	0.3064	0.292358	0.1597	0.122368	0.998	0.997	0.4145
8	10000	0.2	0.4	0	0.7	0.7	0.1429	0.1429	0.2	0.4577	0.2	0.181939	0.2	0.181939	0.2007	0.189309	0.2007	0.189309	0.207	0.277685	0.1356	0.149102	0.019	0.019466	0.019	0.019466	0.0656	0.063335	0.0656	0.063335	0.1474	0.15232	0.0811	0.055769	0.0189	0.0188736	0.0189	0.0188736	0.0697	0.060843	0.0697	0.060843	0.1476	0.160733	0.0786	0.0556445	1	1	0.838
9	3000	0	0	0.4	0.7	0.7	0.1429	0.1429	0.06	0.06	0.0597	0.050448	0.0459	0.039018	0.201	0.153571	0.0514	0.043367	0.2022	0.189064	-0.005	-0.012658	0.0392	0.0394	0.0283	0.030151	0.1316	0.124471	0.0323	0.039856	0.3164	0.302928	0.1314	0.127002	0.0387	0.0403068	0.0266	0.0287022	0.128	0.121952	0.0358	0.044557	0.3076	0.29944	0.142	0.129385	0.328	0.253	0.3245
10	10000	0	0	0.4	0.7	0.7	0.1429	0.1429	0.06	0.0599	0.0597	0.050694	0.0524	0.045749	0.2	0.159962	0.0591	0.057119	0.1918	0.205485	0.0435	0.038396	0.0213	0.021669	0.0154	0.017211	0.0715	0.068493	0.0114	0.01402	0.157	0.155742	0.0475	0.041849	0.0207	0.0227859	0.0141	0.0172986	0.0718	0.0669524	0.0121	0.0131431	0.1543	0.15756	0.0521	0.0461569	0.816	0.654	0.809
11	3000	0.2	0	0.4	0.7	0.7	0.1429	0.1429	0.2552	0.2549	0.2571	0.239666	0.242	0.228802	0.3818	0.342478	0.2452	0.235853	0.3842	0.374465	0.1913	0.173275	0.0391	0.040062	0.0267	0.030748	0.1272	0.120706	0.035	0.039064	0.3072	0.305042	0.1326	0.131932	0.0408	0.0409897	0.0271	0.0285982	0.1273	0.117987	0.036	0.0429555	0.2991	0.300398	0.1453	0.128746	1	1	0.858
12	10000	0.2	0	0.4	0.7	0.7	0.1429	0.1429	0.2552	0.2551	0.2551	0.241635	0.2475	0.236881	0.3819	0.348543	0.2544	0.249187	0.3853	0.393475	0.2398	0.228232	0.0211	0.022025	0.0148	0.017426	0.0692	0.066408	0.0113	0.01388	0.1557	0.159662	0.0463	0.043454	0.0215	0.0229504	0.0148	0.0172887	0.0683	0.0648131	0.0115	0.0125202	0.1534	0.160139	0.0502	0.0486612	1	1	1
13	3000	0	0.4	0.4	0.7	0.7	0.1429	0.1429	0.06	0.3404	0.0667	0.05893	0.0667	0.05893	0.1987	0.199346	0.1919	0.192755	0.2249	0.277758	0.0082	0.022221	0.0412	0.041446	0.0412	0.041446	0.1241	0.117671	0.1117	0.10623	0.3236	0.307764	0.1217	0.09709	0.0409	0.0401856	0.0409	0.0401856	0.1275	0.116337	0.1162	0.105009	0.3151	0.30726	0.1261	0.0941845	0.404	0.321	0.3815
14	10000	0	0.4	0.4	0.7	0.7	0.1429	0.1429	0.06	0.3399	0.068	0.058433	0.068	0.058433	0.1986	0.202207	0.1982	0.201855	0.2046	0.301721	0.0528	0.054632	0.0223	0.022718	0.0223	0.022718	0.0674	0.064625	0.0665	0.063855	0.1601	0.170136	0.046	0.030761	0.0229	0.0226862	0.0229	0.0226862	0.0719	0.0638047	0.071	0.0629392	0.1571	0.179436	0.047	0.0314841	0.8375	0.724	0.815
15	3000	0.2	0.4	0.4	0.7	0.7	0.1429	0.1429	0.2552	0.5132	0.262	0.235781	0.262	0.235781	0.3847	0.36873	0.3771	0.362643	0.397	0.436539	0.2077	0.201355	0.0323	0.033433	0.0323	0.033433	0.1133	0.108542	0.1011	0.098021	0.2897	0.285643	0.1115	0.086524	0.0344	0.0312962	0.0344	0.0312962	0.1214	0.107077	0.1087	0.0966001	0.2867	0.283438	0.1154	0.0842491	0.9995	1	0.8965
16	10000	0.2	0.4	0.4	0.7	0.7	0.1429	0.1429	0.2552	0.5131	0.2625	0.236822	0.2625	0.236822	0.3853	0.371314	0.3848	0.370989	0.3863	0.463619	0.2474	0.233062	0.0175	0.018306	0.0175	0.018306	0.0616	0.059612	0.0606	0.058913	0.1475	0.157665	0.0417	0.025806	0.0184	0.0178058	0.0184	0.0178058	0.0641	0.058792	0.063	0.0579934	0.1523	0.16789	0.0457	0.0268549	1	1	1
17	3000	0	0	0	0.7	0.7	0.0143	0.1429	0	-0.0001	-0.0004	-0.008481	-0.0145	-0.020225	0.02	-0.068545	-0.163	-0.191625	0.0084	-0.083787	-0.412	-0.452046	0.0392	0.039481	0.0282	0.029879	0.4487	0.408973	0.2252	0.241208	0.9038	0.880945	0.4924	0.45031	0.0396	0.0403352	0.0274	0.0287181	0.4399	0.395579	0.252	0.25278	0.8677	0.826233	0.4882	0.443146	0.04	0.064	0.0225
18	10000	0	0	0	0.7	0.7	0.0143	0.1429	0	0.0004	-0.0006	-0.00895	-0.0079	-0.013992	-0.0049	-0.064166	-0.0965	-0.121174	0.0073	-0.163244	-0.2621	-0.350555	0.0213	0.021708	0.0156	0.017259	0.2362	0.219583	0.1254	0.139641	0.5916	0.537377	0.3155	0.334378	0.0217	0.0229153	0.0149	0.0174234	0.2381	0.216821	0.1395	0.150645	0.5735	0.550385	0.3201	0.343268	0.0555	0.082	0.0485
19	3000	0.2	0	0	0.7	0.7	0.0143	0.1429	0.2	0.2001	0.1997	0.184645	0.1856	0.173673	0.1952	0.128948	0.0253	0.00819	0.185	0.109943	-0.2207	-0.239732	0.039	0.039802	0.0275	0.030365	0.4429	0.401156	0.2376	0.23675	0.8689	0.797507	0.5444	0.437485	0.0407	0.0407772	0.0278	0.0287054	0.4353	0.388076	0.2524	0.247987	0.8049	0.773441	0.536	0.412951	1	0.998	0.06
20	10000	0.2	0	0	0.7	0.7	0.0143	0.1429	0.2	0.2001	0.1999	0.186187	0.1923	0.181334	0.194	0.133177	0.1053	0.077267	0.2045	0.032727	-0.0494	-0.148636	0.0212	0.021878	0.0152	0.017247	0.232	0.215359	0.1243	0.137038	0.563	0.519754	0.3141	0.325535	0.0213	0.0229884	0.0142	0.0173433	0.2304	0.212656	0.1374	0.147768	0.5392	0.530287	0.2984	0.326662	1	1	0.129
21	3000	0	0.4	0	0.7	0.7	0.0143	0.1429	0	0.2803	-0.0043	-0.007637	-0.0043	-0.007637	0.0062	-0.027639	-0.0583	-0.071592	0.0113	-0.10107	-0.41	-0.437583	0.0446	0.04458	0.0446	0.04458	0.438	0.395373	0.3341	0.322957	1.1781	0.866041	0.4846	0.447858	0.0457	0.0434281	0.0457	0.0434281	0.4387	0.380165	0.3533	0.312594	0.9364	0.802521	0.4699	0.425458	0.0505	0.036	0.0335
22	10000	0	0.4	0	0.7	0.7	0.0143	0.1429	0	0.28	-0.001	-0.009256	-0.001	-0.009256	-0.0027	-0.024363	-0.0138	-0.030257	0.0373	-0.158529	-0.2534	-0.34099	0.024	0.02449	0.024	0.02449	0.2292	0.212052	0.2079	0.19885	0.6062	0.56248	0.2937	0.331455	0.0239	0.0246203	0.0239	0.0246203	0.2301	0.208638	0.2107	0.197576	0.5959	0.56084	0.3093	0.341188	0.05	0.057	0.046
23	3000	0.2	0.4	0	0.7	0.7	0.0143	0.1429	0.2	0.4576	0.1992	0.181782	0.1992	0.181782	0.1862	0.16104	0.1273	0.12	0.2224	0.096152	-0.2024	-0.223255	0.0351	0.035517	0.0351	0.035517	0.4048	0.36851	0.3139	0.299755	0.9355	0.814535	0.452	0.430851	0.0368	0.0334714	0.0368	0.0334714	0.4111	0.354375	0.3301	0.291254	0.8897	0.773186	0.4706	0.405104	0.9975	0.997	0.087
24	10000	0.2	0.4	0	0.7	0.7	0.0143	0.1429	0.2	0.4579	0.2003	0.181939	0.2003	0.181939	0.1961	0.164071	0.1859	0.158552	0.239	0.037271	-0.03	-0.129372	0.019	0.019466	0.019	0.019466	0.213	0.197626	0.1918	0.185299	0.5767	0.524675	0.2764	0.313872	0.0196	0.0188736	0.0196	0.0188736	0.2089	0.194497	0.1911	0.184148	0.5576	0.52248	0.2873	0.320603	1	1	0.169
25	3000	0	0	0.4	0.7	0.7	0.0143	0.1429	0.06	0.0601	0.0606	0.050448	0.0464	0.039018	0.2066	0.129404	-0.043	-0.062982	0.1074	0.028753	-0.3183	-0.355008	0.0391	0.0394	0.0282	0.030151	0.4552	0.40815	0.1728	0.186003	0.9798	0.841315	0.6065	0.487651	0.0387	0.0403068	0.0262	0.0287022	0.4317	0.395126	0.2073	0.205073	0.8796	0.840731	0.5493	0.512484	0.3345	0.253	0.045
26	10000	0	0	0.4	0.7	0.7	0.0143	0.1429	0.06	0.06	0.0608	0.050694	0.0528	0.045749	0.2046	0.134475	0.0193	0.005493	0.1869	0.017422	-0.1222	-0.206801	0.0213	0.021669	0.0153	0.017211	0.2374	0.219256	0.0712	0.08271	0.5655	0.550842	0.2741	0.322426	0.0216	0.0227859	0.0145	0.0172986	0.2416	0.216621	0.0956	0.103427	0.5623	0.562994	0.3104	0.341843	0.813	0.654	0.1345
27	3000	0.2	0	0.4	0.7	0.7	0.0143	0.1429	0.2552	0.2554	0.2559	0.239666	0.2414	0.228802	0.3778	0.318973	0.1456	0.132596	0.2835	0.206973	-0.0915	-0.136853	0.039	0.040062	0.0272	0.030748	0.4391	0.395812	0.1772	0.180695	1.0595	0.742467	0.7062	0.442706	0.0398	0.0409897	0.0267	0.0285982	0.4273	0.383185	0.2028	0.199001	0.7458	0.746066	0.4942	0.446383	1	1	0.1105
28	10000	0.2	0	0.4	0.7	0.7	0.0143	0.1429	0.2552	0.2553	0.2563	0.241635	0.2482	0.236881	0.3859	0.323801	0.2133	0.199018	0.3696	0.196702	0.0799	-0.011193	0.0212	0.022025	0.0148	0.017426	0.2293	0.212618	0.0727	0.0806	0.5326	0.531513	0.2675	0.316912	0.0214	0.0229504	0.0142	0.0172887	0.2324	0.210018	0.0944	0.10041	0.5153	0.526544	0.2789	0.319836	1	1	0.413
29	3000	0	0.4	0.4	0.7	0.7	0.0143	0.1429	0.06	0.3402	0.0667	0.05893	0.0667	0.05893	0.2121	0.169745	0.1079	0.093029	0.1511	0.041634	-0.2913	-0.315816	0.041	0.041446	0.041	0.041446	0.4263	0.383785	0.2713	0.264191	1.0853	0.873842	0.5688	0.463957	0.0399	0.0401856	0.0399	0.0401856	0.4128	0.369644	0.2886	0.268488	0.8667	0.820457	0.5258	0.452402	0.3885	0.321	0.07
30	10000	0	0.4	0.4	0.7	0.7	0.0143	0.1429	0.06	0.3398	0.068	0.058433	0.068	0.058433	0.1988	0.174648	0.1638	0.151054	0.2055	0.021578	-0.1141	-0.18707	0.0222	0.022718	0.0222	0.022718	0.223	0.205913	0.1687	0.165957	0.5811	0.541401	0.2613	0.301445	0.0222	0.0226862	0.0222	0.0226862	0.2218	0.203739	0.1733	0.169632	0.5776	0.55288	0.3005	0.334745	0.8455	0.724	0.1535
31	3000	0.2	0.4	0.4	0.7	0.7	0.0143	0.1429	0.2552	0.5119	0.2613	0.235781	0.2613	0.235781	0.3777	0.341479	0.2839	0.270644	0.3506	0.216154	-0.066	-0.109069	0.0324	0.033433	0.0324	0.033433	0.3935	0.354024	0.2599	0.243788	0.9828	0.790103	0.4964	0.437432	0.0338	0.0312962	0.0338	0.0312962	0.397	0.341022	0.2814	0.247554	0.807	0.751733	0.472	0.417548	1	1	0.178
32	10000	0.2	0.4	0.4	0.7	0.7	0.0143	0.1429	0.2552	0.5128	0.2623	0.236822	0.2623	0.236822	0.3862	0.345902	0.3544	0.324149	0.4044	0.205927	0.1164	0.010739	0.0175	0.018306	0.0175	0.018306	0.2041	0.189924	0.1557	0.153058	0.5187	0.496385	0.2162	0.276165	0.0184	0.0178058	0.0184	0.0178058	0.202	0.187912	0.1572	0.156464	0.4936	0.512988	0.2532	0.309941	1	1	0.4855
33	3000	0	0	0	0.7	0.7	0.1429	0.0143	0	0.0002	-0.0007	-0.013645	-0.0562	-0.063198	-0.0023	-0.04249	-0.052	-0.072842	-0.004	-0.072842	-0.3714	-0.382457	0.1497	0.146593	0.0849	0.087776	0.1308	0.124261	0.0757	0.085294	0.7648	0.781869	0.4166	0.426659	0.1506	0.147645	0.0889	0.0944175	0.1297	0.122994	0.0771	0.0873402	0.7657	0.741258	0.4078	0.385923	0.0025	0.004	0.041
34	10000	0	0	0	0.7	0.7	0.1429	0.0143	0	0.0004	0.0023	-0.010053	-0.0276	-0.034242	0.0003	-0.03919	-0.0277	-0.050309	0.0026	-0.050309	-0.2352	-0.249134	0.0727	0.073346	0.0404	0.045416	0.071	0.068301	0.0412	0.052475	0.5596	0.552311	0.3065	0.283543	0.0737	0.0730642	0.0437	0.0460907	0.0719	0.0670044	0.0425	0.0524202	0.5518	0.55816	0.31	0.298995	0.033	0.035	0.0525
35	3000	0.2	0	0	0.7	0.7	0.1429	0.0143	0.2	0.2	0.2078	0.18545	0.1464	0.133104	0.1962	0.154525	0.1482	0.124752	0.1714	0.124752	-0.146	-0.177316	0.1525	0.149078	0.0756	0.081731	0.128	0.12189	0.0741	0.083791	0.7954	0.734925	0.4529	0.424977	0.1592	0.15261	0.0831	0.0850086	0.1292	0.120529	0.0791	0.0855644	0.6943	0.71214	0.396	0.386208	0.2435	0.201	0.343
36	10000	0.2	0	0	0.7	0.7	0.1429	0.0143	0.2	0.1998	0.2025	0.186176	0.1725	0.161369	0.1979	0.157678	0.1707	0.14677	0.2034	0.207654	-0.0279	-0.048989	0.0727	0.074174	0.0388	0.044133	0.0696	0.066975	0.0404	0.051518	0.5336	0.541193	0.2804	0.278308	0.0734	0.0747176	0.0403	0.0447845	0.0721	0.0657146	0.0436	0.0513967	0.5279	0.540478	0.3023	0.288942	0.8395	0.744	0.8185
37	3000	0	0.4	0	0.7	0.7	0.1429	0.0143	0	0.2802	-0.0348	-0.048155	-0.0287	-0.033256	-0.0039	0.002687	-0.0043	0.002257	0.0331	0.002257	-0.3554	-0.370928	0.1953	0.180243	0.2119	0.184918	0.1302	0.123668	0.129	0.122728	0.8209	0.795979	0.4247	0.427661	0.4636	0.626067	0.2422	0.198331	0.1277	0.118994	0.1268	0.117823	0.7686	0.751703	0.4004	0.402659	0.0245	0.026	0.037
38	10000	0	0.4	0	0.7	0.7	0.1429	0.0143	0	0.2796	-0.0089	-0.014119	-0.0089	-0.014119	0.0015	0.002736	0.0015	0.002736	0.0198	0.002736	-0.2365	-0.235254	0.0814	0.082833	0.0814	0.082833	0.0708	0.067957	0.0708	0.067957	0.5775	0.571757	0.3039	0.2981	0.0824	0.0843744	0.0824	0.0843744	0.0703	0.0652382	0.0703	0.0652382	0.5707	0.563865	0.3068	0.296344	0.0375	0.027	0.049
39	3000	0.2	0.4	0	0.7	0.7	0.1429	0.0143	0.2	0.4577	0.1899	0.169485	0.1891	0.168158	0.1986	0.1893	0.198	0.188896	0.2109	0.188896	-0.1382	-0.160023	0.1322	0.131429	0.1297	0.128917	0.1209	0.11528	0.1195	0.114399	0.7708	0.755206	0.4182	0.426452	0.1367	0.133811	0.1349	0.130338	0.1294	0.110798	0.1281	0.109696	0.7214	0.719117	0.3974	0.399181	0.461	0.396	0.4055
40	10000	0.2	0.4	0	0.7	0.7	0.1429	0.0143	0.2	0.4573	0.1985	0.179205	0.1985	0.179205	0.1969	0.189309	0.1969	0.189309	0.2459	0.189309	-0.0084	-0.028378	0.0616	0.063379	0.0616	0.063379	0.0658	0.063335	0.0658	0.063335	0.5461	0.522678	0.2707	0.274663	0.062	0.0639003	0.062	0.0639003	0.0703	0.060843	0.0703	0.060843	0.5325	0.528294	0.2739	0.276801	0.8655	0.783	0.825
41	3000	0	0	0.4	0.7	0.7	0.1429	0.0143	0.06	0.0593	0.062	0.046703	0.0049	-0.002977	0.2004	0.153571	0.0499	0.043367	0.0944	0.043367	-0.259	-0.274357	0.1497	0.146001	0.0805	0.085274	0.1316	0.124471	0.0328	0.039856	0.7981	0.770163	0.4701	0.466066	0.15	0.147268	0.0866	0.0909481	0.1307	0.121952	0.0374	0.044557	0.7469	0.744157	0.4393	0.423812	0.0095	0.009	0.324
42	10000	0	0	0.4	0.7	0.7	0.1429	0.0143	0.06	0.0606	0.0609	0.050332	0.0326	0.025895	0.2003	0.159962	0.06	0.057119	0.1759	0.057119	-0.1156	-0.110273	0.0724	0.07321	0.0406	0.044275	0.0715	0.068493	0.0112	0.01402	0.5552	0.54364	0.2869	0.266762	0.072	0.0730988	0.0426	0.0453442	0.0704	0.0669524	0.011	0.0131431	0.5622	0.54492	0.3199	0.295313	0.11	0.089	0.8045
43	3000	0.2	0	0.4	0.7	0.7	0.1429	0.0143	0.2552	0.2553	0.2818	0.241289	0.2064	0.188365	0.3793	0.342478	0.2454	0.235853	0.32	0.235853	-0.0136	-0.064671	0.1523	0.151157	0.0711	0.079985	0.1274	0.120706	0.035	0.039064	0.6984	0.731305	0.4196	0.466864	0.5854	0.154777	0.0752	0.0838523	0.1268	0.117987	0.0371	0.0429555	0.6746	0.685778	0.4106	0.40931	0.459	0.377	0.8535
44	10000	0.2	0	0.4	0.7	0.7	0.1429	0.0143	0.2552	0.2555	0.259	0.242306	0.2288	0.21698	0.3834	0.348543	0.2546	0.249187	0.3655	0.249187	0.0994	0.083567	0.073	0.07496	0.0381	0.043654	0.0692	0.066408	0.0117	0.01388	0.5145	0.505085	0.2688	0.258102	0.0741	0.0758896	0.0402	0.0445298	0.0691	0.0648131	0.0118	0.0125202	0.5061	0.515297	0.2875	0.28154	0.969	0.946	1
45	3000	0	0.4	0.4	0.7	0.7	0.1429	0.0143	0.06	0.3403	0.0468	0.037553	0.0458	0.036363	0.2008	0.199346	0.1927	0.192755	0.1537	0.192755	-0.228	-0.258182	0.1714	0.170392	0.169	0.167774	0.1239	0.117671	0.1115	0.10623	0.7982	0.778569	0.469	0.450358	0.1816	0.178706	0.1796	0.176305	0.1292	0.116337	0.1157	0.105009	0.7423	0.746084	0.4253	0.440915	0.0935	0.077	0.394
46	10000	0	0.4	0.4	0.7	0.7	0.1429	0.0143	0.06	0.3401	0.0663	0.054624	0.0663	0.054624	0.1987	0.202207	0.1984	0.201855	0.2284	0.201855	-0.0876	-0.098331	0.0735	0.075857	0.0735	0.075857	0.0675	0.064625	0.0666	0.063855	0.5491	0.538311	0.2616	0.265739	0.0728	0.0770977	0.0728	0.0770977	0.0688	0.0638047	0.0682	0.0629392	0.5518	0.538192	0.2891	0.284091	0.199	0.167	0.819
47	3000	0.2	0.4	0.4	0.7	0.7	0.1429	0.0143	0.2552	0.5135	0.252	0.225631	0.2579	0.224504	0.3864	0.36873	0.3794	0.362643	0.3175	0.362643	-0.0021	-0.0505	0.115	0.120156	0.1268	0.117474	0.1129	0.108542	0.1015	0.098021	0.7284	0.711583	0.431	0.430901	0.3985	0.121381	0.1436	0.11831	0.1175	0.107077	0.1059	0.0966001	0.6656	0.687432	0.4017	0.414675	0.7065	0.592	0.893
48	10000	0.2	0.4	0.4	0.7	0.7	0.1429	0.0143	0.2552	0.5132	0.2637	0.234732	0.2637	0.234732	0.387	0.371314	0.3863	0.370989	0.3806	0.370989	0.1143	0.093216	0.0561	0.058993	0.0561	0.058993	0.0615	0.059612	0.0602	0.058913	0.4888	0.482902	0.2387	0.238638	0.0557	0.0593376	0.0557	0.0593376	0.0682	0.058792	0.0668	0.0579934	0.5008	0.494059	0.2741	0.259813	0.9815	0.958	1
49	3000	0	0	0	0.7	0.7	0.0143	0.0143	0	0.0004	-0.0006	-0.013645	-0.0557	-0.063198	0.0021	-0.068545	-0.174	-0.191625	-0.036	-0.12071	-0.5643	-0.591692	0.1483	0.146593	0.0844	0.087776	0.4526	0.408973	0.2351	0.241208	1.2404	1.25543	0.682	0.739101	0.1477	0.147645	0.0915	0.0944175	0.447	0.395579	0.2624	0.25278	1.0405	1.05087	0.5449	0.577846	0.003	0.004	0.0305
50	10000	0	0	0	0.7	0.7	0.0143	0.0143	0	-0.0001	0.0011	-0.010053	-0.0274	-0.034242	-0.0001	-0.064166	-0.0943	-0.121174	0.0336	-0.204672	-0.4395	-0.550619	0.0724	0.073346	0.0406	0.045416	0.2369	0.219583	0.124	0.139641	0.8321	0.832655	0.4543	0.431564	0.0719	0.0730642	0.0424	0.0460907	0.2384	0.216821	0.1378	0.150645	0.8896	0.851871	0.4475	0.440994	0.0265	0.035	0.047
51	3000	0.2	0	0	0.7	0.7	0.0143	0.0143	0.2	0.1994	0.2102	0.18545	0.1499	0.133104	0.1892	0.128948	0.0218	0.00819	0.1938	0.069069	-0.32	-0.37197	0.1505	0.149078	0.0741	0.081731	0.4431	0.401156	0.2319	0.23675	1.0798	1.16732	0.6492	0.634817	0.1471	0.15261	0.077	0.0850086	0.4404	0.388076	0.2641	0.247987	1.0161	1.02046	0.5376	0.6068	0.2455	0.201	0.056
52	10000	0.2	0	0	0.7	0.7	0.0143	0.0143	0.2	0.2003	0.2018	0.186176	0.1722	0.161369	0.1983	0.133177	0.1077	0.077267	0.1955	-0.001662	-0.2238	-0.328568	0.0728	0.074174	0.0388	0.044133	0.2321	0.215359	0.1213	0.137038	0.8216	0.783232	0.4596	0.438274	0.0745	0.0747176	0.0413	0.0447845	0.2304	0.212656	0.1379	0.147768	0.8184	0.802417	0.4227	0.41974	0.833	0.744	0.1355
53	3000	0	0.4	0	0.7	0.7	0.0143	0.0143	0	0.2803	-0.0669	0.046703	-0.0538	-0.002977	-0.016	0.129404	-0.0734	-0.062982	0.033	-0.069419	-0.5452	-0.518324	0.1945	0.146001	0.1932	0.085274	0.4372	0.40815	0.3398	0.186003	1.4518	1.19263	0.6206	0.691081	0.942	0.147268	0.6067	0.0909481	0.4214	0.395126	0.3415	0.205073	1.2026	1.01412	0.4903	0.573838	0.0235	0.009	0.027
54	10000	0	0.4	0	0.7	0.7	0.0143	0.0143	0	0.2796	-0.0057	0.050332	-0.0057	0.025895	0.0029	0.134475	-0.0087	0.005493	0.0272	-0.133861	-0.4518	-0.468173	0.0804	0.07321	0.0804	0.044275	0.2311	0.219256	0.2071	0.08271	0.9246	0.882057	0.4509	0.511935	0.0816	0.0730988	0.0816	0.0453442	0.2317	0.216621	0.2125	0.103427	0.9276	0.870686	0.4507	0.498448	0.038	0.089	0.0425
55	3000	0.2	0.4	0	0.7	0.7	0.0143	0.0143	0.2	0.4567	0.1953	0.241289	0.1943	0.188365	0.1951	0.318973	0.1366	0.132596	0.1884	0.12455	-0.3131	-0.275373	0.1284	0.151157	0.1254	0.079985	0.4066	0.395812	0.3111	0.180695	1.2841	1.13621	0.5911	0.70945	0.1287	0.154777	0.1261	0.0838523	0.4054	0.383185	0.3239	0.199001	1.0691	0.916603	0.5119	0.574855	0.458	0.377	0.0835
56	10000	0.2	0.4	0	0.7	0.7	0.0143	0.0143	0.2	0.4572	0.1988	0.242306	0.1988	0.21698	0.1942	0.323801	0.1828	0.199018	0.2165	0.071655	-0.2178	-0.228826	0.0614	0.07496	0.0614	0.043654	0.2129	0.212618	0.1912	0.0806	0.9108	0.764413	0.4516	0.445387	0.0615	0.0758896	0.0615	0.0445298	0.2158	0.210018	0.1957	0.10041	0.8703	0.783228	0.4235	0.454999	0.8735	0.946	0.1675
57	3000	0	0	0.4	0.7	0.7	0.0143	0.0143	0.06	0.0596	0.0663	-0.048155	0.0061	-0.033256	0.1975	-0.027639	-0.0579	-0.071592	0.0495	-0.126128	-0.4949	-0.584624	0.1526	0.180243	0.0799	0.184918	0.455	0.395373	0.1748	0.322957	1.3526	1.96388	1.1034	0.623735	0.1603	0.626067	0.0913	0.198331	0.4575	0.380165	0.2259	0.312594	1.5634	1.05084	0.6733	0.475256	0.0085	0.026	0.056
58	10000	0	0	0.4	0.7	0.7	0.0143	0.0143	0.06	0.0601	0.0617	-0.014119	0.033	-0.014119	0.1979	-0.024363	0.0193	-0.030257	0.069	-0.197585	-0.3671	-0.544958	0.0722	0.082833	0.0398	0.082833	0.236	0.212052	0.0729	0.19885	0.9203	0.852738	0.5412	0.451381	0.0716	0.0843744	0.042	0.0843744	0.2381	0.208638	0.0917	0.197576	0.896	0.870991	0.5014	0.450105	0.1125	0.027	0.122
59	3000	0.2	0	0.4	0.7	0.7	0.0143	0.0143	0.2552	0.2551	0.277	0.169485	0.2066	0.168158	0.3938	0.16104	0.1476	0.12	0.2254	0.075628	-0.2211	-0.373785	0.1603	0.131429	0.0712	0.128917	0.4389	0.36851	0.1763	0.299755	1.2987	1.13771	0.8702	0.618709	0.3661	0.133811	0.0743	0.130338	0.4359	0.354375	0.2002	0.291254	0.932	1.00833	0.6038	0.489638	0.458	0.396	0.136
60	10000	0.2	0	0.4	0.7	0.7	0.0143	0.0143	0.2552	0.2554	0.259	0.179205	0.2294	0.179205	0.3848	0.164071	0.2143	0.158552	0.2539	-0.00406	-0.1224	-0.334206	0.0726	0.063379	0.0385	0.063379	0.2288	0.197626	0.0724	0.185299	0.7812	0.795149	0.4817	0.440786	0.0718	0.0639003	0.039	0.0639003	0.2343	0.194497	0.0914	0.184148	0.7804	0.838227	0.4412	0.440749	0.974	0.783	0.3965
61	3000	0	0.4	0.4	0.7	0.7	0.0143	0.0143	0.06	0.3397	0.0407	0.037553	0.0415	0.036363	0.1998	0.169745	0.096	0.093029	0.0376	-0.097711	-0.483	-0.521671	0.1762	0.170392	0.1741	0.167774	0.4237	0.383785	0.2735	0.264191	1.4892	1.18716	0.7585	0.628135	0.4216	0.178706	0.3625	0.176305	0.4269	0.369644	0.3069	0.268488	1.1024	1.01109	0.5921	0.562223	0.0925	0.077	0.079
62	10000	0	0.4	0.4	0.7	0.7	0.0143	0.0143	0.06	0.3398	0.0616	0.054624	0.0616	0.054624	0.2035	0.174648	0.1676	0.151054	0.0914	-0.131525	-0.3517	-0.460005	0.0739	0.075857	0.0739	0.075857	0.2233	0.205913	0.166	0.165957	0.8276	0.859971	0.4756	0.534387	0.0749	0.0770977	0.0749	0.0770977	0.2216	0.203739	0.1733	0.169632	0.8957	0.875305	0.494	0.505551	0.1795	0.167	0.1555
63	3000	0.2	0.4	0.4	0.7	0.7	0.0143	0.0143	0.2552	0.5125	0.2586	0.225631	0.2578	0.224504	0.3863	0.341479	0.2929	0.270644	0.2145	0.086811	-0.2358	-0.298398	0.1137	0.120156	0.1106	0.117474	0.3877	0.354024	0.2508	0.243788	1.3077	1.05342	0.7968	0.662226	0.1091	0.121381	0.1066	0.11831	0.3841	0.341022	0.2729	0.247554	0.9913	0.940036	0.6814	0.553999	0.6965	0.592	0.1935
64	10000	0.2	0.4	0.4	0.7	0.7	0.0143	0.0143	0.2552	0.5131	0.2603	0.234732	0.2603	0.234732	0.3822	0.345902	0.3498	0.324149	0.3008	0.057495	-0.1068	-0.244212	0.0564	0.058993	0.0564	0.058993	0.2036	0.189924	0.1528	0.153058	0.7976	0.767964	0.4495	0.494454	0.0572	0.0593376	0.0572	0.0593376	0.2089	0.187912	0.1652	0.156464	0.8007	0.811691	0.4419	0.47593	0.983	0.958	0.4875
[truncated: 9 more columns]
